# Supplementary material for: Ethnic Differences in Dementia Diagnosis and Treatment in Israel
Source: J Clin Med. 2025 Aug 22;14(17):5926. doi: 10.3390/jcm14175926 (PMC12429298; doi:10.3390/jcm14175926)
Supplement: Supplementary file 1 [file jcm-14-05926-s001.zip]

Archive with 1 entries (1 files):
- jcm-3732887-supplementary.pdf
